# Supplementary material for: Feedback from HTC Vive Sensors Results in Transient Performance Enhancements on a Juggling Task in Virtual Reality
Source: Sensors (Basel). 2021 Apr 23;21(9):2966. doi: 10.3390/s21092966 (PMC8123024; doi:10.3390/s21092966)
Supplement: Supplementary file 1 [file sensors-21-02966-s001.zip]

Archive with 2 entries (2 files):
- jugglingdata.mat
- Juggling_Anal.mlx
